# Supplementary material for: The Effect of Fatty Acid Desaturase on Cardiovascular Lipid Biomarkers Depends on Circulating ω-3 and ω-6 Polyunsaturated Fatty Acids in the UK Biobank
Source: Nutrients. 2025 Mar 20;17(6):1089. doi: 10.3390/nu17061089 (PMC11945029; doi:10.3390/nu17061089)
Supplement: Supplementary file 1 [file nutrients-17-01089-s001.zip]

Archive with 1 entries (1 files):
- nutrients-3514019-supplementary.pdf
